# Supplementary material for: Choroidal Abnormalities in Pediatric NF1: A Cohort Natural History Study
Source: Cancers (Basel). 2022 Mar 10;14(6):1423. doi: 10.3390/cancers14061423 (PMC8946817; doi:10.3390/cancers14061423)
Supplement: Supplementary file 1 [file cancers-14-01423-s001.zip]

Archive with 1 entries (1 files):
- cancers-1624867-supplementary.pdf
